# Supplementary material for: Synergy between BRD9- and IKZF3-Targeting as a Therapeutic Strategy for Multiple Myeloma
Source: Cancers (Basel). 2024 Mar 28;16(7):1319. doi: 10.3390/cancers16071319 (PMC11010819; doi:10.3390/cancers16071319)
Supplement: Supplementary file 1 [file cancers-16-01319-s001.zip]

Archive with 1 entries (1 files):
- cancers-2943949-supplementary.pdf
